# Supplementary material for: Dual Role of Interleukin-20 in Different Stages of Osteoclast Differentiation and Its Osteoimmune Regulation during Alveolar Bone Remodeling
Source: Int J Mol Sci. 2023 Feb 14;24(4):3810. doi: 10.3390/ijms24043810 (PMC9961846; doi:10.3390/ijms24043810)
Supplement: Supplementary file 1 [file ijms-24-03810-s001.zip]

Archive with 1 entries (1 files):
- ijms-2099354-supplementary.pdf
